# Supplementary material for: No evidence of a role of the β4 subunit of the nicotinic acetylcholine receptor in alcohol-related behaviors
Source: BMC Res Notes. 2017 Apr 5;10:151. doi: 10.1186/s13104-017-2470-7 (PMC5382442; doi:10.1186/s13104-017-2470-7)
Supplement: Supplementary file 3 — Additional file 3. Raw experimental data. [file 13104_2017_2470_MOESM3_ESM.xlsx]

## Sheet: Saccharin
Animal Code	STRAIN	SEX	Weight1	WeightKG1	AVGMGKG[LO]	AVGPR[LO]	AVGTV[LO]	AVGMGKG[HI]	AVGPR[HI]	AVGTV[HI]
62	KO	F	21.3	0.0213	106.901	0.787339	8.8	356.215	0.954359	12.1
41	WT	F	24.5	0.0245	123.918	0.957672	9.6	247.5	0.954405	9.6
34	WT	F	26.3	0.0263	139.278	0.981481	11.3	332.454	0.967766	14
22	WT	F	23.7	0.0237	94.6835	0.941176	7.2	250.205	0.972527	9.5
63	HET	F	21.6	0.0216	126.806	0.988372	8.4	268.028	0.97177	8.9
31	KO	F	22.6	0.0226	137.257	0.969523	9.7	335.919	0.953305	11.9
61	WT	F	19.5	0.0195	115.077	0.957075	7.1	265	0.958022	8.3
42	HET	F	24.6	0.0246	110	0.942063	8.7	265.87	0.984536	10.1
33	KO	F	23.6	0.0236	137.034	0.941964	10.4	384.286	0.988889	13.6
21	WT	F	22.9	0.0229	110.24	0.96201	7.95	270.396	0.988671	9.4
23	HET	F	27.4	0.0274	110.201	0.979412	9.35	248.731	0.952725	10.6
35	KO	F	25.1	0.0251	76.9124	0.907421	6.55	195.652	0.975107	7.7
43	HET	F	22.2	0.0222	109.257	0.986355	7.45	234.474	0.94302	8.6
32	HET	F	25.3	0.0253	125.87	0.952731	10.15	339.506	0.984861	12.7
1113	KO	F	22.7	0.0227	127.93	0.971936	9.05	291.092	0.975915	10.35
1112	HET	F	22.8	0.0228	98.4211	0.948718	7.15	266.87	0.942594	9.85
1111	HET	F	23.9	0.0239	122.887	0.904518	9.75	297.805	0.968372	11.45
1122	WT	F	23.3	0.0233	99.1416	0.925939	7.55	305.714	0.968617	11.05
1211	KO	F	24	0.024	89.375	0.907756	7.15	241.728	0.941058	9.45
1203	WT	F	24.1	0.0241	104.066	0.89808	8.45	235.328	0.950634	9.15
1202	WT	F	23.3	0.0233	109.764	0.946232	8.15	237.49	0.919172	9.3
1172	HET	F	25.6	0.0256	119.238	0.958619	9.65	262.471	0.971574	10.6
1121	WT	F	23.2	0.0232	125.884	0.999035	8.85	264.557	0.980624	9.7
1081	KO	F	22.9	0.0229	120.328	1.00279	8.35	270.917	0.979654	9.6
1212	HET	F	23	0.023	98.2826	0.907248	7.55	282.026	1.00064	9.7

## Sheet: Quinine
Animal Code	STRAIN	SEX	Weight1	AVGMGKG[LO]	AVGPR[LO]	AVGTV[LO]	AVGMGKG[HI]	AVGPR[HI]	AVGTV[HI]
62	KO	F	21.6	0.652444	0.416818	5.75	0.800734	0.292846	5.05
41	WT	F	23.8	0.616807	0.507755	4.95	1.3049	0.483766	5.55
34	WT	F	26.3	0.580502	0.465887	5.55	1.17441	0.45793	5.75
22	WT	F	22.4	0.707786	0.497305	5.45	1.46171	0.488615	5.65
63	HET	F	21.2	0.360075	0.280731	4.95	0.924304	0.408964	4.65
31	KO	F	21.4	1.07013	0.699859	5.35	1.54108	0.582955	5.15
61	WT	F	19.5	0.180677	0.145408	4.45	0.36322	0.144231	4.35
42	HET	F	23.1	0.355879	0.246867	5.65	0.589662	0.199026	5.75
33	KO	F	23.8	0.592134	0.41954	5.75	1.33231	0.445748	5.85
21	WT	F	23.2	0.480897	0.402222	4.75	0.357429	0.151389	4.65
23	HET	F	26.7	1.1876	0.851244	6.35	1.35846	0.586835	5.35
35	KO	F	25.1	0.818805	0.755556	4.65	1.07615	0.499487	4.45
43	HET	F	22.8	0.82414	0.588936	5.35	1.37269	0.643018	4.25
32	HET	F	23.9	0.859916	0.651049	5.35	0.918263	0.338972	5.55
1113	KO	F	22.9	0.551301	0.519104	4.65	1.43596	0.586116	4.4
1112	HET	F	23.1	0.470268	0.440476	4.15	1.01681	0.444444	4.4
1111	HET	F	24.2	0.594479	0.442554	5.45	0.853204	0.326277	4.7
1122	WT	F	23	0.497843	0.409272	4.75	0.803015	0.28599	5.7
1211	KO	F	23.5	0.562213	0.421024	5.25	0.929741	0.363111	5.1
1203	WT	F	23.2	0.670724	0.548504	4.85	0.693744	0.30479	4.6
1202	WT	F	23.5	0.599694	0.484463	5.35	0.685073	0.279381	5.35
1172	HET	F	26.1	1.34989	0.9162	6.55	2.22426	0.718875	6.75
1121	WT	F	23.6	0.398102	0.321985	4.95	1.15929	0.406573	5.75
1081	KO	F	22.9	0.743616	0.764905	3.85	0.903392	0.440854	4.05
1212	HET	F	22.3	0.868951	0.65	4.95	1.3049	0.466667	5.25

## Sheet: Balance Beam
Cage #	Sex	Genotype	Animal #	Birthdate	ID	Weight	Base_Slips	EtOH_Slips	Slips_Delta	Comments
159	F	HET	4	0325	14	24.5	1	7	6
171	F	HET	1	1009	71	22	0	6	6
171	F	HET	2	1009	72	22.2	1	6	5
171	F	HET	3	1009	73	21.1	2	10	8
178	F	HET	1	1037	81	27.2	2	5	3
180	F	HET	1	1046	101	21.5	0	8	8
182	F	HET	2	1056	122	23.4	2	3	1
186	F	HET	2	1058	162	26.9	2	3	1
159	F	KO	1	0325	11	23.7	2	9	7
163	F	KO	1	0337	31	27.7	1	7	6
163	F	KO	2	0337	32	24.3	2	8	6
171	F	KO	4	1009	74	18.8	4	6	2
171	F	KO	5	1009	75	21.3	1	8	7
178	F	KO	2	1037	82	23.7	1	2	1
180	F	KO	2	1046	102	21.2	1	7	6
182	F	KO	1	1056	121	23.5	0	3	3
186	F	KO	1	1058	161	25.6	0	3	3
186	F	KO	4	1058	164	25.6	1	4	3
159	F	WT	2	0325	12	23.6	0	5	5
159	F	WT	3	0325	13	23	2	7	5
164	F	WT	1	0338	41	21.7	3	5	2
164	F	WT	2	0338	42	26.2	1	5	4
164	F	WT	3	0338	43	22.6	3	5	2
178	F	WT	3	1037	83	27.7	1	7	6
180	F	WT	3	1046	103	24.4	0	4	4
190	F	WT	1	1072	171	21.7	1	1	0
190	F	WT	2	1072	172	23.2	3	8	5
168	M	HET	2	1002	62	28.7	1	7	6
179	M	HET	1	1037	91	32.8	1	4	3	On alcohol day dragged legs
181	M	HET	2	1046	112	27.3	1	5	4
183	M	HET	1	1056	131	28.7	1	11	10
185	M	HET	2	1057	152	27.7	2	4	2
185	M	HET	3	1057	153	29.1	5	7	2
195	M	HET	3	1085	203	25.7	1	4	3
162	M	KO	3	0332	21	31.7	0	5	5
168	M	KO	1	1002	61	25.9	2	12	10
179	M	KO	2	1037	92	34	1	9	8
187	M	KO	1	1058	141	28.4	1	4	3
187	M	KO	2	1058	142	27.5	0	4	4
185	M	KO	1	1057	151	27.7	1	3	2
195	M	KO	1	1085	201	26.2	2	4	2
195	M	KO	2	1085	202	23.9	3	4	1
162	M	WT	2	0332	22	35	0	6	6
165	M	WT	2	0338	51	30.4	1	6	5
181	M	WT	1	1046	111	27.4	1	7	6
183	M	WT	2	1056	132	28.9	0	5	5
192	M	WT	1	1072	181	26.8	3	5	2
192	M	WT	2	1072	182	28.9	1	7	6
192	M	WT	3	1072	183	26.7	5	6	1
193	M	WT	1	1087	191	22.3	4	2	0	Single Mouse

## Sheet: DID
ANIMAL ID	STRAIN	SEX	DOB	WTD1	EtOH_DAY4GKG_4H	BEC	SAC_DAY4D4
21	HET	F	324	28.8	7.39969	38.4342	0.05
11	HET	M	324	23.2	8.16517	41.3289	1.3
51	HET	M	330	23.3	8.13013	71.4474	0.1
42	HET	F	324	28.5	5.81589	39.7105	0.05
784	HET	M	160	29.7	5.31515	88.6912	5.1
822	HET	M	160	29	5.44345	154.426	4.05
861	HET	M	202	26.9	5.8684	108.824	4.35
921	HET	M	226	27.5	5.16633	174.162	5.35
993	HET	F	248	24.4	6.14619	111.636	0
991	HET	F	248	23.3	3.72631	143.545	0.05
952	HET	F	241	22.2	4.97757	47.0152	2.1
1021	HET	F	254	25.4	7.1472	152.955	0.35
1032	HET	F	254	23.1	8.8839	61.5606	2.6
52	KO	M	330	22	8.25177	67.2895	0.05
12	KO	M	324	21.6	8.03917	71.5921	0
41	KO	F	324	27.6	6.29152	83.25	5.1
22	KO	F	324	25.3	5.92755	56.9342	0
881	KO	M	204	30.4	5.71204	86.8824	4.4
882	KO	M	204	32.6	4.84233	124.603	5.6
982	KO	F	247	24.1	5.89519	52.197	1.3
981	KO	F	247	23.9	5.28402	104.879	0
1022	KO	F	254	24.6	6.73793	49.6515	5.7
1031	KO	F	254	22.9	8.61681	93.1061	0.25
23	WT	F	324	27.3	5.78242	99.25	4.6
13	WT	M	324	22.9	4.13607	67.6711	1.4
43	WT	F	324	27.4	5.76131	118.211	0.8
31	WT	M	324	23.4	7.42077	51.0789	0
781	WT	M	160	29.2	5.67647	125.853	6.05
821	WT	M	160	30.3	5.4704	146.162	0.1
824	WT	M	160	31	4.07381	85.6324	4.8
992	WT	F	248	23.3	8.13013	58.7121	0
1011	WT	F	248	24.4	6.46967	62.1667	0.35
953	WT	F	241	22.3	7.78682	84.6212	6.1
951	WT	F	241	23.2	7.14453	51.6061	0.55

## Sheet: Dowel
Cage #	Sex	Genotype	Animal #	Birthdate	ID	Weight	Tries to Criteria	T0 Fall Time	T30 Fall Time	Notes
159	F	HET	4	0325	14	25.6	3	56	55
171	F	HET	1	1009	71	21.5	1	73	221
171	F	HET	2	1009	72	22.3	1	68	53
171	F	HET	3	1009	73	20.9	2	64	79
178	F	HET	1	1037	81	25.7	7			Didn't reach criteria
180	F	HET	1	1046	101	21.6	2	79	11
182	F	HET	2	1056	122	23.3	3	130	87
186	F	HET	2	1058	162	26.1	1	57	60
159	F	KO	1	0325	11	23.6	1	102	110
163	F	KO	1	0337	31	29.6	1	42	6
163	F	KO	2	0337	32	25.4	1	85	16
171	F	KO	4	1009	74	18.9	2	125	99
171	F	KO	5	1009	75	20.7	1	138	300
178	F	KO	2	1037	82	23.1	2	86	300
180	F	KO	2	1046	102	22.6	2	9	153
182	F	KO	1	1056	121	23.8	1	99	244
186	F	KO	1	1058	161	24.5	1	124	138
186	F	KO	4	1058	164	24.8	1	60	300
159	F	WT	2	0325	12	24.1	1	93	52
159	F	WT	3	0325	13	23	1	84	124
164	F	WT	1	0338	41	22	1	95	83
164	F	WT	2	0338	42	25.3	1	86	58
164	F	WT	3	0338	43	22.8	2	104	146
178	F	WT	3	1037	83	27.4	1	78	102
180	F	WT	3	1046	103	23.9	1	230	120
190	F	WT	1	1072	171	21.4	1	160	218
190	F	WT	2	1072	172	22.6	1	87	130
168	M	HET	2	1002	62	28.8	2	104	300	sat still
179	M	HET	1	1037	91	32.8	1	88	9
181	M	HET	2	1046	112	27.9	3	71	43
183	M	HET	4	1056	131	28.2	2	105	27
185	M	HET	2	1057	152	28.2	3	73	30
185	M	HET	3	1057	153	29.7	1	101	13
195	M	HET	3	1085	203	25.7	1	71	19
162	M	KO	3	0332	21	32.4	1	38	17
168	M	KO	1	1002	61	26.4	1	56	64
179	M	KO	2	1037	92	32.9	3	100	48
187	M	KO	1	1072	141	28.4	1	65	91
187	M	KO	2	1072	142	27.9	1	47	55
185	M	KO	1	1057	151	28.1	1	92	14
195	M	KO	1	1085	201	26.2	4	80	30
195	M	KO	2	1085	202	24	6			Didn't reach criteria
162	M	WT	2	0332	22	34.9	1	56	8
165	M	WT	2	0338	51	30.6	1	79	55
181	M	WT	1	1046	111	27.7	2	16	22
183	M	WT	5	1056	132	27.8	1	65	18
192	M	WT	1	1072	181	26.9	1	194	59
192	M	WT	2	1072	182	27.8	5	94	17
192	M	WT	3	1072	183	26.2	4	85	67
193	M	WT	1	1087	191	22.1	2	14	7

## Sheet: LORR
Cage #	Sex	Genotype	Animal #	Birthdate	ID	Weight	Time_Down(sec)	Time_UP(Min)	Comment
159	F	KO	1	0325	11	23.6	85	47.39
159	F	WT	2	0325	12	24.2	76	45.2
159	F	WT	3	0325	13	24.2	92	84.59
159	F	HET	4	0325	14	24.5	77	90.53
162	M	WT	2	0332	22	34.9	78	162.09
162	M	KO	3	0332	21	31.7	70	123.58
163	F	KO	1	0337	31	29.2	71	77.04
163	F	KO	2	0337	32	25.4	91	120.53
164	F	WT	1	0338	41	22.3	91	31.41
164	F	WT	2	0338	42	26.3	73	92.01
164	F	WT	3	0338	43	23.4	96	17.06
165	M	WT	2	0338	51	30.7	94	45.12
168	M	KO	1	1002	61	26.3	68	63.21
168	M	HET	2	1002	62	29.2			Not down in 3 min
171	F	HET	1	1009	71	21.4	83	14.25
171	F	HET	2	1009	72	22.2	76	42.58
171	F	HET	3	1009	73	21.2	75	17.45
171	F	KO	4	1009	74	18.3	64	41.37
171	F	KO	5	1009	75	20.8	100	46.16
178	F	HET	1	1037	81	24.7	80	98.22
178	F	KO	2	1037	82	23	86	89.34
178	F	WT	3	1037	83	24.9	77	120
179	M	HET	1	1037	91	32	89	136.45
179	M	KO	2	1037	92	32.7	85	105.51
180	F	HET	1	1046	101	21.8	82	67.1
180	F	KO	2	1046	102	22	77	59.52
180	F	WT	3	1046	103	23.8	98	15.31
181	M	WT	1	1046	111	27.8	81	89.34
181	M	HET	2	1046	112	28	113	69.32
182	F	KO	1	1056	121	24.8	78	77.22
182	F	HET	2	1056	122	23.9	93	28.4
183	M	HET	4	1056	131	28.3	75	104.23
183	M	WT	5	1056	132	28.2	87	47.55
185	M	KO	1	1057	151	28.91	78	39.34
185	M	HET	2	1057	152	28.45	80	63.54
185	M	HET	3	1057	153	29.58	90	71.01
186	F	KO	1	1058	161	25.36	81	206.56
186	F	HET	2	1058	162	26.95	67	138.1
186	F	KO	4	1058	164	24.67	79	40.21
187	M	KO	1	1072	141	28.5	82	82.05
187	M	KO	2	1072	142	27.7	90	134.06
190	F	WT	1	1072	171	20.93	78	59.53
190	F	WT	2	1072	172	22.4	84	93.42
192	M	WT	1	1072	181	26.83	86	81.46
192	M	WT	2	1072	182	28.42	89	90.38
192	M	WT	3	1072	183	26.65	100	89.31
193	M	WT	1	1087	191	22.13	93	56.26
195	M	KO	1	1085	201	26.83	93	88.05
195	M	KO	2	1085	202	25.08	87	42.4
195	M	HET	3	1085	203	25.97	72	12.33

## Sheet: Metab
Cage #	Sex	Genotype	Animal #	Birthdate	ID	weight	T30	T60	T120	T180
159	F	KO	1	0325	11	25.3	295.438	287.172	216.312	153.766
159	F	WT	2	0325	12	24.6	294.906	193.969	232.828	151.125
159	F	WT	3	0325	13	23.6	325.281	321.969	261.641	198.234
159	F	HET	4	0325	14	25.4	261	253.516	180.453	111.234
162	M	KO	3	0332	21	31.8	346.906	317.562	280.859	213.781
162	M	WT	2	0332	22	35.2	329.141	316.328	272.031	205.625
163	F	KO	1	0337	31	30	351.703	309.562	208.453	155.859
163	F	KO	2	0337	32	25.4	260.953	291	224.563	161.734
164	F	WT	1	0338	41	22.5	267.969	278.703	211.453	123.484
164	F	WT	2	0338	42	25.3	323.359	300.281	251.469	177.25
164	F	WT	3	0338	43	22	304.609	290.812	238.922	158.312
165	M	WT	2	0338	51	30.4	326.469	315.547	287.406	155.078
168	M	KO	1	1002	61	26.5	297.891	281.156	244.672	157.078
168	M	HET	2	1002	62	29.2	319.625	292.828	255.828	186.312
171	F	HET	1	1009	71	22	344.312	304.781	232.828	164.703
171	F	HET	2	1009	72	23.3	307.312	307.297	211.953	139.953
171	F	HET	3	1009	73	21.5	301.563	280.469	212.453	134.641
171	F	KO	4	1009	74	18.4	185.531	216.422	122.391	24.1563
171	F	KO	5	1009	75	21.2	283.359	256.891	194.516	78.5312
178	F	HET	1	1037	81	26.7	342.931	301.552	228.121	171.31
178	F	KO	2	1037	82	24.2	348.793	326.052	265.931	105.259
178	F	WT	3	1037	83	29	332.172	303.052	240.879	152.121
179	M	HET	1	1037	91	34.2	341.966	322.293	260.362	188.328
179	M	KO	2	1037	92	33.8	367.155	334.121	278.293	209.983
180	F	HET	1	1046	101	21.7	262.931	300.259	212.793	159.5
180	F	KO	2	1046	102	22.1	312.017	276.448	232.534	149.845
180	F	WT	3	1046	103	24.7	287.207	268.517	185.5	94.5517
181	M	WT	1	1046	111	28.5	307	293.034	232.431	153.362
181	M	HET	2	1046	112	29.4	319.069	304.621	246.621	164.638
182	F	KO	1	1056	121	25.4	288.448	262.034	197.121	94
182	F	HET	2	1056	122	24.7	294.517	252.103	228	119.569
183	M	HET	1	1056	131	28.6	309.776	293.914	228.879	151.328
183	M	WT	2	1056	132	29.6	318.397	297.362	225.983	124.31
187	M	KO	1	1058	141	28.9	327.845	303.155	239.793	190.567
187	M	KO	2	1058	142	27.4	292.583	304.433	248.317	191.967
185	M	KO	1	1057	151	28.7	311.067	281.55	236.517	162.917
185	M	HET	3	1057	153	29.6	303.917	273.383	214.467	136.15
186	F	KO	1	1058	161	22.2	342.533	329.833	266.517	189
186	F	HET	2	1058	162	21.3	335.033	331.633	318.383	274.817
186	F	KO	4	1058	164	21	315.383	296.55	218.917	117.4
190	F	WT	1	1072	171	21.3	295.783	290.1	222.917	143.067
190	F	WT	2	1072	172	22.3	321.6	278.767	236.667	149.35
192	M	WT	1	1072	181	27.2	275.667	265.968	189.717	111.183
192	M	WT	2	1072	182	28.7	316.129	349.333	230.783	128.667
192	M	WT	3	1072	183	27	302.033	285.933	223.067	184.117
193	M	WT	1	1087	191	22.5	274.35	259.733	190.65	88.6167
195	M	KO	1	1085	201	26.7	290.95	361.7	229.667	294.1
195	M	KO	2	1085	202	24.8	360.767	286.517	238.242	164.417
195	M	HET	3	1085	203	26.1	263.403	266.067	197.85	258.017

## Sheet: EtOH_2Bottle
Animal ID	STRAIN	POS	SEX	WTD1	AVGGKG3	AVGPR3	AVGTV3	WTD5	AVGGKG7	AVGPR7	AVGTV7	WTD9	AVGGKG10	AVGPR10	AVGTV10	WTD13	AVGGKG20	AVGPR20	AVGTV20
62	KO	2	F	19.8	4.06609	0.487104	7.05	19.8	8.51089	0.667143	4.6	20	13.8128	0.728181	4.8	21.4	32.826	0.492574	9.05
41	WT	3	F	22.7	3.44232	0.67402	4.95	22.8	13.9339	1	5.75	22.9	17.2336	0.961894	5.2	22.9	10.6848	0.277814	5.55
34	WT	4	F	25.2	2.91289	0.679884	4.55	24.7	12.8621	0.991071	5.8	24.9	14.5814	0.851458	5.4	25.2	34.7668	0.717022	7.75
22	WT	5	F	22.9	3.61906	0.662309	5.25	22.5	10.4363	0.800345	5.4	22.6	14.3192	0.803922	5.1	22.7	15.6469	0.361008	6.15
63	HET	7	F	20.4	2.66969	0.501531	4.45	20.5	11.9935	0.92913	4.8	20.7	8.3887	0.52751	4.2	21.3	15.9342	0.353846	5.85
31	KO	8	F	20.5	4.04276	0.77907	4.45	21.2	11.5975	0.98	4.55	21.8	15.5688	0.989362	4.35	22	12.557	0.384972	4.65
61	WT	9	F	17.3	0.410618	0.0743902	4.05	17.9	12.7942	0.944522	4.395	18.3	17.2525	0.930081	4.3	18.7	18.9939	0.394231	5.25
42	HET	10	F	22.3	4.77827	0.85512	5.25	22.6	12.1014	0.98	5.05	23.2	14.9695	0.93617	4.7	23.2	9.86625	0.291837	4.95
33	KO	11	F	21.7	2.94624	0.527273	5.25	22.3	10.7777	0.881494	5	23	15.0997	0.81365	5.5	23.4	17.2027	0.375172	6.65
21	WT	14	F	22.8	1.97325	0.415064	4.35	22.7	10.101	0.825321	5	22.5	12.6288	0.780142	4.6	23	7.893	0.261905	4.35
23	HET	19	F	26.2	2.98247	0.727536	4.55	26.2	10.6495	0.953348	5.3	26.1	14.2134	0.939976	5	26.4	12.2581	0.414286	4.95
35	KO	22	F	22.9	3.30886	0.747222	4.25	23.4	10.271	0.88625	4.9	23.6	16.388	0.834087	5.8	23.5	26.5339	0.61544	6.45
43	HET	23	F	20.9	3.05901	0.810345	3.25	20.8	9.69549	0.959722	3.8	21.3	17.0459	0.957881	4.8	21.4	13.6468	0.444009	4.25
32	HET	25	F	23.6	3.01004	0.512858	5.85	23.8	11.2591	0.880968	5.6	24.2	12.7201	0.658901	5.9	24.9	8.55867	0.236364	5.75
1113	KO	2	F	21.7	2.56432	0.548126	4.45	21.9	9.2085	0.800966	4.55	22.3	11.8572	0.853659	3.95	22.3	14.8657	0.45	4.6
1112	HET	3	F	21.2	2.95987	0.511381	5.05	22	8.41322	0.723353	4.55	22.2	14.7549	0.888889	4.65	22.6	6.28646	0.183566	4.8
1111	HET	4	F	21.4	3.26416	0.540936	5.55	23.3	10.5522	0.825827	5.35	23.8	12.1048	0.653922	5.55	23.6	18.0603	0.322222	7.5
1122	WT	5	F	20.8	1.87838	0.272487	5.85	21	3.02565	0.222074	5.55	20.6	5.93891	0.261311	5.55	21	3.75857	0.0925926	5.3
1211	KO	6	F	20.8	4.9521	0.767925	5.65	21.1	12.1762	0.866643	5.35	22.3	15.7506	0.946429	4.75	22.6	17.4624	0.44086	5.5
1203	WT	7	F	21.4	1.82572	0.351375	4.75	21.8	6.2094	0.564336	4.45	22.2	9.06628	0.546996	4.55	22	7.17545	0.172414	5.8
1202	WT	8	F	21	5.80699	0.795815	6.45	21.2	11.5975	0.811021	5.45	21.5	14.5011	0.87089	4.55	21.6	10.9625	0.251947	6
1172	HET	9	F	22.8	4.20614	0.583922	7.15	23.9	6.12616	0.485428	5.75	24.5	8.53733	0.475649	5.55	24.4	3.8818	0.1	5.8
1121	WT	10	F	21.4	1.71507	0.214489	7.05	21.6	13.4291	0.867687	6.05	21.9	14.5966	0.757163	5.35	22.4	36.6461	0.470539	9.3
1081	KO	11	F	21.7	3.65551	0.722017	4.65	21.3	9.46789	0.845714	4.25	21.9	9.55089	0.854737	3.15	21.6	9.50083	0.331579	3.9
1212	HET	12	F	20.7	2.23063	0.392157	4.95	20.7	11.6107	0.827887	5.25	20.7	15.8241	0.763814	5.45	20.8	15.1788	0.288462	6.3
